# Supplementary material for: Analysis of the mRNA modification machinery alterations in breast cancer through the SCAN-B cohort
Source: NAR Cancer. 2025 Sep 3;7(3):zcaf027. doi: 10.1093/narcan/zcaf027 (PMC12409412; doi:10.1093/narcan/zcaf027)
Supplement: zcaf027_Supplemental_Files [file zcaf027_supplemental_files.zip]

Archive with 4 entries (4 files):
- corrected_Extended_data_Peula_et_al.docx
- supplementary_table_S1.xlsx
- Supplementary_table_S2.xlsx
- Supplementary_table_S3.xlsx
