# Supplementary material for: Analysis of the mRNA modification machinery alterations in breast cancer through the SCAN-B cohort
Source: NAR Cancer. 2025 Sep 3;7(3):zcaf027. doi: 10.1093/narcan/zcaf027 (PMC12409412; doi:10.1093/narcan/zcaf027)
Supplement: zcaf027_Supplemental_Files [file zcaf027_supplemental_files.zip › supplementary_table_S1.xlsx]

## Sheet: Sheet 1
Genes
