# Supplementary material for: Analysis of the mRNA modification machinery alterations in breast cancer through the SCAN-B cohort
Source: NAR Cancer. 2025 Sep 3;7(3):zcaf027. doi: 10.1093/narcan/zcaf027 (PMC12409412; doi:10.1093/narcan/zcaf027)
Supplement: zcaf027_Supplemental_Files [file zcaf027_supplemental_files.zip › Supplementary_table_S2.xlsx]

## Sheet: UP_BASAL
target_gene	IGF2BP1	IGF2BP2	IGF2BP3
AGRN	TRUE	FALSE	FALSE
SDF4	TRUE	TRUE	FALSE
DVL1	TRUE	FALSE	FALSE
SLC2A1	TRUE	TRUE	TRUE
UBAP2L	TRUE	TRUE	TRUE
KRTCAP2	TRUE	TRUE	FALSE
RNH1	TRUE	FALSE	FALSE
CCDC86	TRUE	FALSE	TRUE
MEN1	TRUE	TRUE	FALSE
RNF26	TRUE	TRUE	TRUE
SCARB1	TRUE	TRUE	TRUE
FBRSL1	TRUE	FALSE	FALSE
SLC7A1	TRUE	TRUE	TRUE
PPIB	TRUE	TRUE	TRUE
PKM	TRUE	TRUE	TRUE
NME4	TRUE	TRUE	TRUE
PIGQ	TRUE	FALSE	FALSE
TRAF7	TRUE	TRUE	FALSE
ATP6V0C	TRUE	FALSE	FALSE
ATXN2L	TRUE	TRUE	TRUE
PRSS53	TRUE	TRUE	TRUE
USB1	TRUE	TRUE	FALSE
SLC7A5	TRUE	TRUE	TRUE
ANKRD11	TRUE	TRUE	FALSE
DBNDD1	TRUE	FALSE	TRUE
CLDN7	TRUE	TRUE	FALSE
CD68	TRUE	TRUE	TRUE
SLC25A39	TRUE	TRUE	TRUE
LRRC59	TRUE	TRUE	TRUE
PRR11	TRUE	TRUE	FALSE
RNF213	TRUE	FALSE	FALSE
ASPSCR1	TRUE	FALSE	FALSE
FOXK2	TRUE	TRUE	TRUE
BSG	TRUE	TRUE	TRUE
PTBP1	TRUE	TRUE	TRUE
ARID3A	TRUE	TRUE	TRUE
SPPL2B	TRUE	TRUE	FALSE
MLLT1	TRUE	TRUE	FALSE
STXBP2	TRUE	FALSE	FALSE
RAVER1	TRUE	TRUE	TRUE
ELOF1	TRUE	FALSE	FALSE
BRD4	TRUE	TRUE	TRUE
RAB8A	TRUE	FALSE	FALSE
TGFB1	TRUE	TRUE	TRUE
BBC3	TRUE	FALSE	FALSE
NUCB1	TRUE	TRUE	TRUE
AP2A1	TRUE	TRUE	FALSE
MTHFD2	TRUE	TRUE	TRUE
STAT1	TRUE	FALSE	FALSE
FN1	TRUE	FALSE	TRUE
ATG9A	TRUE	TRUE	TRUE
TRIB3	TRUE	TRUE	TRUE
HM13	TRUE	FALSE	FALSE
TMEM189	TRUE	TRUE	TRUE
ZGPAT	TRUE	FALSE	FALSE
WDR4	TRUE	FALSE	FALSE
AGPAT3	TRUE	FALSE	FALSE
RANBP1	TRUE	FALSE	FALSE
SREBF2	TRUE	TRUE	TRUE
NUP210	TRUE	TRUE	TRUE
PTPN23	TRUE	TRUE	TRUE
SHISA5	TRUE	TRUE	TRUE
RPN1	TRUE	FALSE	FALSE
RAP2B	TRUE	FALSE	FALSE
ALG3	TRUE	TRUE	TRUE
GAK	TRUE	TRUE	FALSE
JARID2	TRUE	TRUE	FALSE
DDR1	TRUE	TRUE	FALSE
PRRC2A	TRUE	TRUE	TRUE
BAG6	TRUE	TRUE	FALSE
TAPBP	TRUE	TRUE	TRUE
HMGA1	TRUE	TRUE	TRUE
RNASET2	TRUE	FALSE	FALSE
DAGLB	TRUE	TRUE	TRUE
POM121C	TRUE	TRUE	TRUE
RHBDD2	TRUE	TRUE	FALSE
TAF6	TRUE	TRUE	FALSE
CTSB	TRUE	TRUE	TRUE
GRINA	TRUE	TRUE	TRUE
SLC39A4	TRUE	FALSE	FALSE
UBAP2	TRUE	TRUE	FALSE
PSAT1	TRUE	TRUE	TRUE
SLC25A6	TRUE	TRUE	TRUE
PGK1	TRUE	FALSE	FALSE
SLC25A5	TRUE	TRUE	TRUE
SLC6A8	TRUE	TRUE	TRUE
MAD2L2	FALSE	TRUE	FALSE
ATP13A2	FALSE	TRUE	FALSE
SH3BGRL3	FALSE	TRUE	FALSE
LAPTM5	FALSE	TRUE	FALSE
YARS	FALSE	TRUE	FALSE
FHL3	FALSE	TRUE	FALSE
CDC20	FALSE	TRUE	FALSE
STIL	FALSE	TRUE	FALSE
MRPL37	FALSE	TRUE	FALSE
CD53	FALSE	TRUE	FALSE
SF3B4	FALSE	TRUE	FALSE
APH1A	FALSE	TRUE	TRUE
ZNF687	FALSE	TRUE	FALSE
S100A11	FALSE	TRUE	FALSE
DENND4B	FALSE	TRUE	FALSE
CRTC2	FALSE	TRUE	FALSE
SLC50A1	FALSE	TRUE	FALSE
FAM189B	FALSE	TRUE	FALSE
UBQLN4	FALSE	TRUE	FALSE
ISG20L2	FALSE	TRUE	FALSE
HDGF	FALSE	TRUE	FALSE
TAGLN2	FALSE	TRUE	FALSE
COPA	FALSE	TRUE	TRUE
F11R	FALSE	TRUE	TRUE
B4GALT3	FALSE	TRUE	FALSE
MAPKAPK2	FALSE	TRUE	FALSE
LEFTY1	FALSE	TRUE	FALSE
ARF1	FALSE	TRUE	TRUE
HK1	FALSE	TRUE	FALSE
PSAP	FALSE	TRUE	FALSE
IFITM1	FALSE	TRUE	TRUE
IFITM3	FALSE	TRUE	TRUE
TALDO1	FALSE	TRUE	FALSE
CTSD	FALSE	TRUE	FALSE
PHLDA2	FALSE	TRUE	FALSE
RHOG	FALSE	TRUE	FALSE
MICAL2	FALSE	TRUE	FALSE
CREB3L1	FALSE	TRUE	FALSE
DGKZ	FALSE	TRUE	FALSE
OTUB1	FALSE	TRUE	TRUE
COX8A	FALSE	TRUE	FALSE
DNAJC4	FALSE	TRUE	FALSE
SPDYC	FALSE	TRUE	FALSE
MAP3K11	FALSE	TRUE	TRUE
CFL1	FALSE	TRUE	FALSE
RAB1B	FALSE	TRUE	FALSE
RBM14-RBM4	FALSE	TRUE	FALSE
PPP1CA	FALSE	TRUE	FALSE
CORO1B	FALSE	TRUE	FALSE
CDK2AP2	FALSE	TRUE	FALSE
C11orf24	FALSE	TRUE	FALSE
GAL	FALSE	TRUE	FALSE
DHCR7	FALSE	TRUE	FALSE
SERPINH1	FALSE	TRUE	TRUE
BCL9L	FALSE	TRUE	FALSE
HYOU1	FALSE	TRUE	TRUE
H2AFX	FALSE	TRUE	FALSE
FOXM1	FALSE	TRUE	FALSE
LTBR	FALSE	TRUE	FALSE
NCAPD2	FALSE	TRUE	FALSE
GAPDH	FALSE	TRUE	TRUE
MLF2	FALSE	TRUE	TRUE
PTMS	FALSE	TRUE	FALSE
FKBP11	FALSE	TRUE	FALSE
TUBA1B	FALSE	TRUE	FALSE
TUBA1C	FALSE	TRUE	FALSE
GTSF1	FALSE	TRUE	FALSE
IL23A	FALSE	TRUE	FALSE
SHMT2	FALSE	TRUE	FALSE
KDM2B	FALSE	TRUE	FALSE
NCOR2	FALSE	TRUE	TRUE
LCP1	FALSE	TRUE	FALSE
PNP	FALSE	TRUE	FALSE
WARS	FALSE	TRUE	FALSE
TNFAIP2	FALSE	TRUE	FALSE
NUSAP1	FALSE	TRUE	FALSE
ARID3B	FALSE	TRUE	FALSE
C15orf39	FALSE	TRUE	FALSE
FURIN	FALSE	TRUE	TRUE
NPRL3	FALSE	TRUE	FALSE
MSRB1	FALSE	TRUE	FALSE
RNPS1	FALSE	TRUE	FALSE
AMDHD2	FALSE	TRUE	TRUE
PRSS21	FALSE	TRUE	FALSE
HCFC1R1	FALSE	TRUE	FALSE
ZNF213	FALSE	TRUE	FALSE
MGRN1	FALSE	TRUE	FALSE
PLK1	FALSE	TRUE	FALSE
PRKCB	FALSE	TRUE	FALSE
QPRT	FALSE	TRUE	FALSE
ALDOA	FALSE	TRUE	FALSE
PRR14	FALSE	TRUE	FALSE
FBRS	FALSE	TRUE	TRUE
SRCAP	FALSE	TRUE	TRUE
SETD1A	FALSE	TRUE	FALSE
VKORC1	FALSE	TRUE	TRUE
BCKDK	FALSE	TRUE	FALSE
FAM96B	FALSE	TRUE	FALSE
ACD	FALSE	TRUE	FALSE
NUTF2	FALSE	TRUE	FALSE
MTSS1L	FALSE	TRUE	TRUE
ZC3H18	FALSE	TRUE	FALSE
RNF166	FALSE	TRUE	FALSE
CHMP1A	FALSE	TRUE	TRUE
MYO19	FALSE	TRUE	FALSE
JUP	FALSE	TRUE	TRUE
CNP	FALSE	TRUE	TRUE
RAB5C	FALSE	TRUE	TRUE
TUBG1	FALSE	TRUE	FALSE
HOXB9	FALSE	TRUE	FALSE
IGF2BP1	FALSE	TRUE	TRUE
PPP1R9B	FALSE	TRUE	TRUE
KPNA2	FALSE	TRUE	FALSE
UBALD2	FALSE	TRUE	FALSE
SYNGR2	FALSE	TRUE	FALSE
TK1	FALSE	TRUE	FALSE
CANT1	FALSE	TRUE	FALSE
P4HB	FALSE	TRUE	TRUE
ANAPC11	FALSE	TRUE	FALSE
SIRT7	FALSE	TRUE	FALSE
PYCR1	FALSE	TRUE	TRUE
CNN2	FALSE	TRUE	FALSE
POLR2E	FALSE	TRUE	TRUE
DAZAP1	FALSE	TRUE	FALSE
MEX3D	FALSE	TRUE	FALSE
KLF16	FALSE	TRUE	FALSE
SCAMP4	FALSE	TRUE	FALSE
BTBD2	FALSE	TRUE	FALSE
SF3A2	FALSE	TRUE	FALSE
OAZ1	FALSE	TRUE	TRUE
LMNB2	FALSE	TRUE	FALSE
PIP5K1C	FALSE	TRUE	TRUE
SH3GL1	FALSE	TRUE	FALSE
KHSRP	FALSE	TRUE	TRUE
TUBB4A	FALSE	TRUE	FALSE
RAB11B	FALSE	TRUE	FALSE
CARM1	FALSE	TRUE	TRUE
PRDX2	FALSE	TRUE	FALSE
MAST1	FALSE	TRUE	FALSE
CALR	FALSE	TRUE	TRUE
LYL1	FALSE	TRUE	FALSE
C19orf53	FALSE	TRUE	FALSE
SAMD1	FALSE	TRUE	FALSE
ASF1B	FALSE	TRUE	FALSE
TECR	FALSE	TRUE	FALSE
MED26	FALSE	TRUE	FALSE
DDA1	FALSE	TRUE	FALSE
COLGALT1	FALSE	TRUE	FALSE
COPE	FALSE	TRUE	FALSE
GATAD2A	FALSE	TRUE	FALSE
GPI	FALSE	TRUE	FALSE
PDCD2L	FALSE	TRUE	TRUE
GRAMD1A	FALSE	TRUE	FALSE
FXYD5	FALSE	TRUE	FALSE
USF2	FALSE	TRUE	FALSE
COX6B1	FALSE	TRUE	FALSE
YIF1B	FALSE	TRUE	FALSE
PSMD8	FALSE	TRUE	FALSE
ACTN4	FALSE	TRUE	TRUE
SAMD4B	FALSE	TRUE	FALSE
SUPT5H	FALSE	TRUE	FALSE
PLD3	FALSE	TRUE	FALSE
DEDD2	FALSE	TRUE	TRUE
GSK3A	FALSE	TRUE	FALSE
CIC	FALSE	TRUE	FALSE
APOC1	FALSE	TRUE	FALSE
MARK4	FALSE	TRUE	FALSE
VASP	FALSE	TRUE	FALSE
PRKD2	FALSE	TRUE	FALSE
STRN4	FALSE	TRUE	FALSE
GRIN2D	FALSE	TRUE	FALSE
BCAT2	FALSE	TRUE	FALSE
CD37	FALSE	TRUE	FALSE
AKT1S1	FALSE	TRUE	FALSE
NUP62	FALSE	TRUE	FALSE
ATF5	FALSE	TRUE	FALSE
PPP2R1A	FALSE	TRUE	FALSE
CNOT3	FALSE	TRUE	FALSE
MBOAT7	FALSE	TRUE	FALSE
SYT5	FALSE	TRUE	FALSE
RPL28	FALSE	TRUE	FALSE
ZNF865	FALSE	TRUE	FALSE
ZNF581	FALSE	TRUE	FALSE
CCDC106	FALSE	TRUE	FALSE
EPN1	FALSE	TRUE	FALSE
GAREM2	FALSE	TRUE	FALSE
TET3	FALSE	TRUE	FALSE
SEMA4C	FALSE	TRUE	FALSE
FAM178B	FALSE	TRUE	FALSE
BUB1	FALSE	TRUE	FALSE
SMPD4	FALSE	TRUE	FALSE
PTMA	FALSE	TRUE	FALSE
TPX2	FALSE	TRUE	FALSE
EIF6	FALSE	TRUE	FALSE
DLGAP4	FALSE	TRUE	FALSE
TGM2	FALSE	TRUE	FALSE
MYBL2	FALSE	TRUE	FALSE
AURKA	FALSE	TRUE	FALSE
RBM38	FALSE	TRUE	FALSE
PPDPF	FALSE	TRUE	TRUE
SLC2A4RG	FALSE	TRUE	TRUE
CSTB	FALSE	TRUE	FALSE
COMT	FALSE	TRUE	FALSE
MED15	FALSE	TRUE	FALSE
PRAME	FALSE	TRUE	FALSE
RAC2	FALSE	TRUE	FALSE
CDC42EP1	FALSE	TRUE	FALSE
TMEM184B	FALSE	TRUE	TRUE
APOBEC3D	FALSE	TRUE	FALSE
ACO2	FALSE	TRUE	FALSE
RPUSD3	FALSE	TRUE	FALSE
PCBP4	FALSE	TRUE	FALSE
NT5DC2	FALSE	TRUE	TRUE
TKT	FALSE	TRUE	FALSE
COPG1	FALSE	TRUE	FALSE
DVL3	FALSE	TRUE	FALSE
EIF4G1	FALSE	TRUE	TRUE
MUC4	FALSE	TRUE	FALSE
FGFRL1	FALSE	TRUE	TRUE
NSD2	FALSE	TRUE	FALSE
SEL1L3	FALSE	TRUE	FALSE
H2AFZ	FALSE	TRUE	FALSE
CCNA2	FALSE	TRUE	FALSE
CEP72	FALSE	TRUE	FALSE
CLPTM1L	FALSE	TRUE	FALSE
KIF20A	FALSE	TRUE	FALSE
RNF44	FALSE	TRUE	TRUE
GRK6	FALSE	TRUE	FALSE
TMED9	FALSE	TRUE	FALSE
MGAT4B	FALSE	TRUE	TRUE
NRM	FALSE	TRUE	FALSE
TUBB	FALSE	TRUE	TRUE
MICB	FALSE	TRUE	FALSE
VARS	FALSE	TRUE	FALSE
LSM2	FALSE	TRUE	FALSE
HSPA1A	FALSE	TRUE	FALSE
SLC39A7	FALSE	TRUE	TRUE
KIFC1	FALSE	TRUE	FALSE
FOXP4	FALSE	TRUE	TRUE
XPO5	FALSE	TRUE	FALSE
TMEM63B	FALSE	TRUE	FALSE
SLC35B2	FALSE	TRUE	TRUE
TNRC18	FALSE	TRUE	FALSE
ACTB	FALSE	TRUE	TRUE
FSCN1	FALSE	TRUE	FALSE
ZNF316	FALSE	TRUE	FALSE
YKT6	FALSE	TRUE	FALSE
MDH2	FALSE	TRUE	FALSE
BRI3	FALSE	TRUE	TRUE
TSC22D4	FALSE	TRUE	FALSE
LRCH4	FALSE	TRUE	FALSE
TFR2	FALSE	TRUE	TRUE
ZNHIT1	FALSE	TRUE	FALSE
SND1	FALSE	TRUE	FALSE
ZYX	FALSE	TRUE	FALSE
LRRC61	FALSE	TRUE	FALSE
REPIN1	FALSE	TRUE	FALSE
KCNH2	FALSE	TRUE	FALSE
NOS3	FALSE	TRUE	FALSE
SLC4A2	FALSE	TRUE	FALSE
AGAP3	FALSE	TRUE	FALSE
FAM83A	FALSE	TRUE	FALSE
SQLE	FALSE	TRUE	FALSE
CYC1	FALSE	TRUE	FALSE
HSF1	FALSE	TRUE	FALSE
TOR2A	FALSE	TRUE	FALSE
DPM2	FALSE	TRUE	FALSE
FAM78A	FALSE	TRUE	FALSE
NOTCH1	FALSE	TRUE	FALSE
NSMF	FALSE	TRUE	FALSE
MID1IP1	FALSE	TRUE	FALSE
UBA1	FALSE	TRUE	FALSE
CDK16	FALSE	TRUE	TRUE
EBP	FALSE	TRUE	FALSE
RTL8A	FALSE	TRUE	FALSE
IDH3G	FALSE	TRUE	FALSE
HCFC1	FALSE	TRUE	FALSE
FLNA	FALSE	TRUE	FALSE
EMD	FALSE	TRUE	FALSE
ATP6AP1	FALSE	TRUE	TRUE
G6PD	FALSE	TRUE	FALSE
ENO1	FALSE	FALSE	TRUE
KIAA2013	FALSE	FALSE	TRUE
PLOD1	FALSE	FALSE	TRUE
PTPRF	FALSE	FALSE	TRUE
B4GALT2	FALSE	FALSE	TRUE
F5	FALSE	FALSE	TRUE
GALNT2	FALSE	FALSE	TRUE
ALDH18A1	FALSE	FALSE	TRUE
MYRF	FALSE	FALSE	TRUE
LRP5	FALSE	FALSE	TRUE
PLEKHB1	FALSE	FALSE	TRUE
HMGA2	FALSE	FALSE	TRUE
LYZ	FALSE	FALSE	TRUE
FARP1	FALSE	FALSE	TRUE
CD276	FALSE	FALSE	TRUE
RPS2	FALSE	FALSE	TRUE
GPT2	FALSE	FALSE	TRUE
BCAR1	FALSE	FALSE	TRUE
CXCL16	FALSE	FALSE	TRUE
SLC13A5	FALSE	FALSE	TRUE
SLC9A3R1	FALSE	FALSE	TRUE
SPHK1	FALSE	FALSE	TRUE
SEPT9	FALSE	FALSE	TRUE
LGALS3BP	FALSE	FALSE	TRUE
REXO1	FALSE	FALSE	TRUE
NACC1	FALSE	FALSE	TRUE
BCKDHA	FALSE	FALSE	TRUE
PDIA6	FALSE	FALSE	TRUE
MATN3	FALSE	FALSE	TRUE
SDC1	FALSE	FALSE	TRUE
SLC5A6	FALSE	FALSE	TRUE
PROC	FALSE	FALSE	TRUE
CHPF	FALSE	FALSE	TRUE
ITM2C	FALSE	FALSE	TRUE
SOX12	FALSE	FALSE	TRUE
LZTS3	FALSE	FALSE	TRUE
RRBP1	FALSE	FALSE	TRUE
SRC	FALSE	FALSE	TRUE
CEBPB	FALSE	FALSE	TRUE
GNAS	FALSE	FALSE	TRUE
MYH9	FALSE	FALSE	TRUE
FOXRED2	FALSE	FALSE	TRUE
CHST13	FALSE	FALSE	TRUE
CLDN1	FALSE	FALSE	TRUE
CPN2	FALSE	FALSE	TRUE
FGFR3	FALSE	FALSE	TRUE
SLC7A11	FALSE	FALSE	TRUE
LPCAT1	FALSE	FALSE	TRUE
TGFBI	FALSE	FALSE	TRUE
CD74	FALSE	FALSE	TRUE
DSP	FALSE	FALSE	TRUE
TTYH3	FALSE	FALSE	TRUE
IGF2BP3	FALSE	FALSE	TRUE
CLIP2	FALSE	FALSE	TRUE
SERPINE1	FALSE	FALSE	TRUE
PLOD3	FALSE	FALSE	TRUE
ATP6V0E2	FALSE	FALSE	TRUE
NDRG1	FALSE	FALSE	TRUE
PLEC	FALSE	FALSE	TRUE
SIGMAR1	FALSE	FALSE	TRUE
NINJ1	FALSE	FALSE	TRUE
RPL35	FALSE	FALSE	TRUE

## Sheet: UP_highKI67
target_gene	IGF2BP1	IGF2BP2	IGF2BP3
SLC7A5	TRUE	TRUE	TRUE
PRR11	TRUE	TRUE	FALSE
HMGA1	TRUE	TRUE	TRUE
SLC39A4	TRUE	FALSE	FALSE
PSAT1	TRUE	TRUE	TRUE
CDC20	FALSE	TRUE	FALSE
STIL	FALSE	TRUE	FALSE
SPDYC	FALSE	TRUE	FALSE
GAL	FALSE	TRUE	FALSE
H2AFX	FALSE	TRUE	FALSE
FOXM1	FALSE	TRUE	FALSE
GTSF1	FALSE	TRUE	FALSE
IL23A	FALSE	TRUE	FALSE
NUSAP1	FALSE	TRUE	FALSE
PLK1	FALSE	TRUE	FALSE
IGF2BP1	FALSE	TRUE	TRUE
KPNA2	FALSE	TRUE	FALSE
TK1	FALSE	TRUE	FALSE
TUBB4A	FALSE	TRUE	FALSE
MAST1	FALSE	TRUE	FALSE
ASF1B	FALSE	TRUE	FALSE
FAM178B	FALSE	TRUE	FALSE
BUB1	FALSE	TRUE	FALSE
TPX2	FALSE	TRUE	FALSE
MYBL2	FALSE	TRUE	FALSE
AURKA	FALSE	TRUE	FALSE
CTCFL	FALSE	TRUE	FALSE
PRAME	FALSE	TRUE	FALSE
CCNA2	FALSE	TRUE	FALSE
KIF20A	FALSE	TRUE	FALSE
KIFC1	FALSE	TRUE	FALSE
TFR2	FALSE	TRUE	TRUE
CALB1	FALSE	TRUE	FALSE
FAM83A	FALSE	TRUE	FALSE
XK	FALSE	TRUE	FALSE
SSX1	FALSE	TRUE	FALSE
LYZ	FALSE	FALSE	TRUE
ALB	FALSE	FALSE	TRUE
FGA	FALSE	FALSE	TRUE
FGG	FALSE	FALSE	TRUE
IGF2BP3	FALSE	FALSE	TRUE
