# Supplementary material for: Analysis of the mRNA modification machinery alterations in breast cancer through the SCAN-B cohort
Source: NAR Cancer. 2025 Sep 3;7(3):zcaf027. doi: 10.1093/narcan/zcaf027 (PMC12409412; doi:10.1093/narcan/zcaf027)
Supplement: zcaf027_Supplemental_Files [file zcaf027_supplemental_files.zip › Supplementary_table_S3.xlsx]

## Sheet: OVERALL_SURVIVAL_and_COX_MODEL
RMP	SCANB_OS_oddsRatio	METABRIK_OS_oddsRatio	Cox_exp(coef)	Cox_z	Cox_Pr(>|z|)	Cox_pAdj
ALKBH5	1.32807	1.00964	1.02914	0.357697	0.72057	0.790087
FTO	0.630606	0.645719	0.838985	-2.16884	0.0300949	0.0475693
HNRNPA2B1	1.06003	2.08479	1.29325	3.30959	0.000934319	0.00208098
HNRNPC	0.808184	0.80431	0.991984	-0.103075	0.917904	0.917904
IGF2BP1	1.61255	1.02845	1.52377	6.30742	2.83723e-10	3.47561e-09
IGF2BP2	1.16386	1.7315	1.22386	2.73408	0.00625544	0.0122607
IGF2BP3	1.09357	0.725079	1.38324	4.28132	1.8579e-05	6.06913e-05
METTL14	0.343883	0.795139	0.613325	-5.56779	2.57988e-08	2.1069e-07
METTL16	0.620293	1.47141	0.709062	-4.43564	9.17991e-06	3.46012e-05
METTL3	0.860786	0.926925	0.871541	-1.83214	0.0669303	0.0964583
RBM15	0.849345	2.34046	0.989576	-0.13538	0.892311	0.910901
RBM15B	1.15989	1.04901	0.744184	-3.65423	0.000257954	0.000743515
VIRMA	0.604356	1.14416	0.859652	-1.89775	0.0577292	0.0857191
WTAP	0.53016	0.45621	0.898882	-1.29261	0.196145	0.25976
YTHDC1	0.452485	1.7051	0.676431	-4.66799	3.04163e-06	1.4904e-05
YTHDC2	0.456169	1.66582	0.738294	-3.47408	0.000512613	0.001322
YTHDF1	1.67223	2.6351	1.49249	4.84591	1.26034e-06	7.7196e-06
YTHDF2	0.750063	0.57513	0.910717	-1.18888	0.234485	0.302362
YTHDF3	0.531352	1.26884	0.832051	-2.17714	0.02947	0.0475693
ZC3H13	0.815275	1.00939	0.671115	-5.21102	1.87808e-07	1.31466e-06
FMR1	0.748009		1.03845	0.480367	0.630966	0.719008
CBLL1	0.431082	0.516636	0.684941	-4.47431	7.66593e-06	3.13025e-05
NSUN2	1.44649	1.65267	1.63647	6.44209	1.17841e-10	1.92474e-09
NSUN5	3.03038	1.80703	1.5264	4.76015	1.93449e-06	1.05322e-05
NSUN6	0.542593	0.909166	0.840826	-2.12596	0.0335067	0.0513071
NSUN7	0.849949	0.956419	0.935454	-0.866975	0.385956	0.450282
ALYREF	2.89025	0.692962	1.81854	6.56012	5.37649e-11	1.31724e-09
YBX1	1.63989	0.615775	1.4259	4.51808	6.24042e-06	2.77982e-05
YBX2	1.51406	1.71905	1.24929	2.87441	0.00404778	0.00826422
YBX3	1.07978	0.534464	0.973567	-0.350998	0.72559	0.790087
SRSF2	0.750254	1.20906	1.08592	1.02827	0.303821	0.381724
TET1	0.573229	1.48384	0.84619	-2.17753	0.029441	0.0475693
TET2	0.499416	0.749665	0.773841	-3.23995	0.00119551	0.00254696
ALKBH1	0.561174	0.598256	0.765406	-3.36499	0.000765468	0.00187106
PUS1	2.34258	1.86619	1.36983	3.63839	0.000274351	0.000746845
PUS7	0.761716	1.20863	1.19688	2.33108	0.0197493	0.0345613
TRUB1	0.477111	0.417865	0.803928	-2.62852	0.00857561	0.0161617
DKC1	1.31875	1.09894	1.38052	4.2841	1.83479e-05	6.06913e-05
RPUSD2	1.89316	1.21137	0.976276	-0.274383	0.78379	0.834907
MARS	3.21132	1.96835	2.12095	8.69938	3.33688e-18	1.63507e-16
FBL	2.0098	0.674528	1.22536	2.36358	0.0180992	0.0328468
CMTR1	2.0555	1.1776	1.37678	3.81285	0.000137371	0.000420699
ADAR	1.04373	1.68721	1.12707	1.49513	0.134881	0.183587
ADARB1	1.26363	1.08808	0.934332	-0.8763	0.380867	0.450282
APOBEC1	1.10651	0.856024	1.15869	0.991632	0.321377	0.393687
APOBEC3A	1.72335	1.01908	1.63317	6.05679	1.38866e-09	1.36089e-08
APOBEC3G	0.865476	0.547734	0.870838	-1.81842	0.0690004	0.0966006
RBM47	0.657043	1.04825	0.767973	-3.35214	0.000801883	0.00187106
A1CF	0.894954	0.784556	0.960673	-0.217244	0.828018	0.863253

## Sheet: Multivariable_analysis
MultiVar_exp(coef)	MultiVar_z	MultiVar_Pr(>|z|)	MultiVar_pAdj
0.87008	-1.60779	0.107882	0.203876
1.05422	0.597956	0.549869	0.67359
1.00361	0.038455	0.969325	0.969325
1.06948	0.811069	0.417326	0.584257
1.1729	2.11874	0.0341123	0.128577
1.15904	1.74411	0.0811396	0.195049
0.911932	-0.970834	0.331631	0.492421
0.718128	-3.28864	0.00100674	0.0123326
0.806543	-2.27865	0.0226876	0.101063
0.865704	-1.79075	0.0733331	0.195049
0.898867	-1.18183	0.237275	0.387549
0.876369	-1.51386	0.130062	0.228343
1.00925	0.106814	0.914937	0.95387
0.889143	-1.3197	0.186935	0.315855
0.85597	-1.71723	0.0859366	0.195049
0.733934	-3.16396	0.00155638	0.0130886
1.04516	0.428144	0.668546	0.798994
0.934479	-0.815918	0.414547	0.584257
0.861247	-1.64034	0.100935	0.203876
0.937242	-0.719357	0.471921	0.642337
0.8424	-1.97838	0.0478862	0.155262
0.808213	-2.36837	0.0178665	0.087546
1.16439	1.5122	0.130482	0.228343
1.30253	2.55409	0.0106466	0.0745261
0.908209	-1.09809	0.272164	0.430194
0.865329	-1.73312	0.0830749	0.195049
1.23845	1.62077	0.105066	0.203876
1.39594	3.38106	0.000722071	0.0117938
0.982089	-0.189922	0.84937	0.92487
1.24619	2.41002	0.0159514	0.0868467
0.838782	-1.99173	0.0464009	0.155262
0.949347	-0.616949	0.537268	0.67359
0.864637	-1.70834	0.0875729	0.195049
0.807589	-2.4758	0.0132939	0.0814249
1.21262	1.95403	0.0506979	0.155262
1.02289	0.264042	0.791748	0.902224
0.866164	-1.60643	0.108179	0.203876
0.969729	-0.284831	0.775774	0.902224
1.01018	0.107739	0.914203	0.95387
1.60622	4.13508	3.54835e-05	0.00173869
1.41002	3.61756	0.000297388	0.007286
1.09974	1.02645	0.304679	0.46654
0.979373	-0.23137	0.817027	0.909871
1.00452	0.0537847	0.957107	0.969325
1.10365	0.624987	0.53198	0.67359
1.23637	1.90775	0.0564239	0.162634
0.831275	-2.23254	0.0255796	0.10445
0.754508	-3.15542	0.00160268	0.0130886
1.12804	0.618213	0.536435	0.67359
